# Supplementary material for: Numerical study on the atomization performance of aviation biofuel with high blending ratio
Source: PLoS One. 2025 May 6;20(5):e0321880. doi: 10.1371/journal.pone.0321880 (PMC12054894; doi:10.1371/journal.pone.0321880)
Supplement: S1 Data — (ZIP) [file pone.0321880.s001.zip]

Archive with 2 entries (1 files):
- Data/
- Data/Minimaldata set.xlsx
