# Supplementary material for: Numerical study on the atomization performance of aviation biofuel with high blending ratio
Source: PLoS One. 2025 May 6;20(5):e0321880. doi: 10.1371/journal.pone.0321880 (PMC12054894; doi:10.1371/journal.pone.0321880)
Supplement: S1 Data — (ZIP) [file pone.0321880.s001.zip › Data/Minimaldata set.xlsx]

## Sheet: Figure.data
				Figure 6.(a)									Figure 6.(b)
Pressure(MPa)			0.2	0.4	0.6	0.8	1		Pressure(MPa)			0.2	0.4	0.6	0.8	1
Liquid film thickness(um)Rizk and Lefebvre			652	546	518	498	478		Axial Velocity(m/s)Rizk and Lefebvre			8.8	12.5	15.9	18.7	20.5
Liquid film thickness(um)simulation			713	591	566	531	500		Axial Velocity(m/s)simulation			9.6	13.4	16.3	18.9	22.07
			Figure 7.(a)									Figure 7.(b)
Pressure(MPa)			0.2	0.4	0.6	0.8	1		Pressure(MPa)			0.2	0.4	0.6	0.8	1
Velocity Magnitude(m/s) B0			15.7	22.2	27.1	31.4	34.1		Y Velocity (m/s) B0			9.6	13.4	17.3	18.9	22.07
Velocity Magnitude(m/s) B40			15.9	22.4	27.7	31.5	35.4		Y Velocity (m/s) B40			10.04	13.2	17.63	18.59	22.38
Velocity Magnitude(m/s) B60			16.3	22.6	27.6	31.8	35.8		Y Velocity (m/s) B60			10.03	13.25	17.68	19.2	22.8
Velocity Magnitude(m/s) B80			15.4	22.7	26.6	31.6	35.5		Y Velocity (m/s) B80			9.71	13.34	17.47	19.3027	22.36
Velocity Magnitude(m/s) B100			16.1	22.5	27.5	31.7	35.8		Y Velocity (m/s) B100			10.09	13.56	17.74	18.8281	22.63
			Figure 7.(c)										Figure 7.(d)
Pressure(MPa)			0.2	0.4	0.6	0.8	1		Pressure(MPa)			0.2	0.4	0.6	0.8	1
Liquid film thickness(um)B0			713	591	566	531	500		Spray angle（°）			100.36	100.76	100.86	101.1	100.86
Liquid film thickness(um)B40			734	622	576	540	506
Liquid film thickness(um) B60			838	663	607	552	516
Liquid film thickness(um) B80			942	715	625	575	528
Liquid film thickness(um)B100			1033	736	649	604	530
			Figure 11.(a)										Figure 11.(b)
Biofuel blending ratio（%）			0	40	60	80	100		Biofuel blending ratio（%）			0	40	60	80	100
Liquid film thickness(um)0.2Mpa			713	734	838	942	1033		Spray angle（°）			100.36	101.6	101.4	101.6	101.6
Liquid film thickness(um)0.4Mpa			591	622	663	715	736
Liquid film thickness(um)0.6Mpa			566	576	607	625	649
Liquid film thickness(um)0.8Mpa			531	540	552	575	604
Liquid film thickness(um)1.0Mpa			500	506	516	528	530
		Figure 13														Figure 14
	Temperature(℃)		0	25	50				Kinematic Viscosity(mm2/s)		3.79	3.57	3.265	3.07	2.47	2.151	2.034	1.915	1.9	1.575	1.433	1.37	1.302	1.29	1.05
	Liquid film thickness(um)B0		573	520	500				Liquid film thickness(um)		781	720	716	650	573	550	544	547	530	520	511	513	505	522	500
	Liquid film thickness(um)B40		650	530	522
	Liquid film thickness(um)B60		716	547	505
	Liquid film thickness(um)B80		720	544	513
	Liquid film thickness(um)B100		781	550	511
