# Supplementary material for: Numerical study on the atomization performance of aviation biofuel with high blending ratio
Source: PLoS One. 2025 May 6;20(5):e0321880. doi: 10.1371/journal.pone.0321880 (PMC12054894; doi:10.1371/journal.pone.0321880)
Supplement: S1 File — (ZIP) [file pone.0321880.s002.zip]

Archive with 15 entries (14 files):
- Figures/
- Figures/Fig1.tif
- Figures/Fig10.tif
- Figures/Fig11.tif
- Figures/Fig12.tif
- Figures/Fig13.tif
- Figures/Fig14.tif
- Figures/Fig2.tif
- Figures/Fig3.tif
- Figures/Fig4.tif
- Figures/Fig5.tif
- Figures/Fig6.tif
- Figures/Fig7.tif
- Figures/Fig8.tif
- Figures/Fig9.tif
